# Supplementary material for: Genome-Wide Analysis of Lipoxygenase (LOX) Genes in Angiosperms
Source: Plants (Basel). 2023 Jan 14;12(2):398. doi: 10.3390/plants12020398 (PMC9867167; doi:10.3390/plants12020398)
Supplement: Supplementary file 1 [file plants-12-00398-s001.zip › Supplemental Table S1.xlsx]

## Sheet: Number of lipoxygenases
	Species	Gene code	Number of nucleotides	Number of amino acids	Site	Number of gene
		AT1G55020	2580	859	Plaza
		AT1G17420	2750	919	Plaza
	Arabidopsis thaliana	AT3G45140	2691	896	Plaza
		AT1G72520	2781	926	Plaza	6
		AT1G67560	2754	917	Plaza
		AT3G22400	2661	886	Plaza
		CS00075G00190	2562	853	Plaza
		CS00101G00510	2694	897	Plaza
		CS00101G00520	2673	890	Plaza
		CS00101G00530	2604	867	Softberry
	Citrus sinensis	CS00103G00550	2625	874	Plaza
		CS00033G00970	2703	900	Plaza	10
		CS00033G00990	2685	894	Plaza
		CS00011G01030	2649	882	Plaza
		CS00003G00910	2781	926	Plaza
		CS00033G01010	2685	894	Plaza
		Bradi5g11590	2748	915	Plaza
		Bradi1g11680	2583	860	Plaza
		Bradi1g11670	2640	879	Plaza
		Bradi3g39980	2805	934	Plaza
	Brachypodium distachyon	Bradi1g09270	2592	863	Plaza	10
		Bradi1g09260	2595	864	Plaza
		Bradi3g59710	2538	845	Plaza
		Bradi3g07000	2694	897	Plaza
		Bradi3g07010	2688	895	Plaza
		Bradi1g72690	2763	920	Plaza
		Carubv10019745m.g	2763	920	Plaza
		Carubv10019783m.g	2580	859	Plaza
		Carubv10019743m.g	2778	925	Plaza	7
	Capsella rubella	Carubv10012957m.g	2610	869	Plaza
		Carubv10016667m.g	2703	900	Plaza
		Carubv10016666m.g	2709	902	Plaza
		Carubv10008244m.g	2766	921	Plaza
		Cc02_g13400	2817	938	Plaza
		Cc11_g16680	2820	939	Plaza
	Coffea canephora	Cc03_g03580	2649	798	Plaza	7
		Cc02_g33320	2571	856	Plaza
		Cc02_g33780	2574	857	Plaza
		Cc01_g04060	2514	837	Plaza
		Cc02_g33800	2400	799	Softberry
		Gorai.006G238200	2703	900	Plaza
		Gorai.004G059500	2727	908	Plaza
		Gorai.004G059900	2916	971	Plaza
		Gorai.004G241400	2580	859	Plaza
		Gorai.009G071200	2715	904	Plaza
		Gorai.011G060400	2760	919	Plaza
	Gossypium raimondii	Gorai.004G060100	2646	881	Plaza
		Gorai.001G228100	2559	852	Plaza
		Gorai.004G059700	3000	999	Plaza	17
		Gorai.005G170200	2739	912	Plaza
		Gorai.013G124500	2598	865	Plaza
		Gorai.006G087200	2736	911	Plaza
		Gorai.010G255700	2661	886	Plaza
		Gorai.010G255600	2601	866	Plaza
		Gorai.005G041900	2634	877	Plaza
		Gorai.004G241100	2475	824	Plaza
		Gorai.004G241300	2580	859	Plaza
		Prupe.3G039200	2739	912	Plaza
		Prupe.8G189000	2520	839	Plaza
		Prupe.6G324400	2589	862	Plaza
		Prupe.1G011400	2646	881	Plaza
		Prupe.2G005800	2718	905	Plaza
	Prunus persica	Prupe.4G047800	2721	906	Plaza
		Prupe.6G324600	2751	916	Plaza	14
		Prupe.2G005300	2754	917	Plaza
		Prupe.2G005500	2763	920	Plaza
		Prupe.1G232400	2763	920	Plaza
		Prupe.6G324100	2772	923	Plaza
		Prupe.6G324300	2802	933	Plaza
		Prupe.6G324200	2841	946	Plaza
		Prupe.6G018700	2844	947	Plaza
		Eucgr.H04662	2787	928	Plaza
		Eucgr.H04499	2616	871	Plaza
		Eucgr.H00713	2352	783	Plaza
		Eucgr.H04496	2616	871	Plaza
		Eucgr.H03535	2699	899	Plaza	16
		Eucgr.H04498	2616	871	Plaza
	Eucalyptus grandis	Eucgr.J02807	2736	911	Plaza
		Eucgr.J00832	2592	863	Plaza
		Eucgr.H04495	2595	864	Plaza
		Eucgr.H04500	2634	877	Plaza
		Eucgr.J00820	2712	903	Plaza
		Eucgr.J00824	2709	902	Plaza
		Eucgr.L01891	2709	902	Plaza
		Eucgr.J00825	2709	902	Plaza
		Eucgr.H04497	2424	807	Softberry
		Eucgr.J00819	2709	902	Softberry
		RCO.g.30152.000070	2709	902	Plaza
		RCO.g.29851.000064	2514	837	Plaza
		RCO.g.30128.000242	2616	871	Plaza
		RCO.g.29808.000009	2496	831	Plaza
	Ricinus communis	RCO.g.29726.000003	2607	868	Plaza
		RCO.g.29680.000053	2598	865	Plaza	11
		RCO.g.29929.000202	2739	912	Plaza
		RCO.g.29851.000066	2361	786	Plaza
		RCO.g.30169.000166	2703	899	Plaza
		RCO.g.30178.000021	2559	852	Plaza
		RCO.g.30169.000164	2370	789	Plaza
		Seita.3G294500	2544	847	Plaza
		Seita.9G127800	2595	864	Plaza
		Seita.9G270500	2694	897	Plaza
	Setaria italica	Seita.5G411600	2604	867	Plaza
		Seita.4G215400	2763	920	Plaza	12
		Seita.9G127600	2664	887	Plaza
		Seita.9G127700	2664	887	Plaza
		Seita.9G518800	2754	917	Plaza
		Seita.5G411700	2595	864	Plaza
		Seita.6G205300	2922	973	Plaza
		Seita.1G050700	2685	894	Plaza
		Seita.7G113700	2769	922	Plaza
		Potri.014G177200	2583	860	Plaza
		Potri.001G015600	2697	898	Plaza
		Potri.017G046200	2697	898	Plaza
		Potri.013G022100	2586	861	Plaza
		Potri.001G015500	2697	898	Plaza
		Potri.005G032600	2592	863	Plaza
		Potri.005G032700	2592	863	Plaza
		Potri.005G032400	2601	866	Plaza
		Potri.005G032800	2592	863	Plaza	20
	Populus trichocarpa	Potri.009G022400	2706	901	Plaza
		Potri.001G015400	2709	902	Plaza
		Potri.001G015300	2598	865	Plaza
		Potri.010G089500	2712	903	Plaza
		Potri.008G178000	2781	926	Plaza
		Potri.010G057100	2781	926	Plaza
		Potri.008G151500	2643	880	Softberry
		Potri.001G167700	2772	923	Plaza
		Potri.013G022000	2616	871	Plaza
		Potri.014G018200	2583	860	Plaza
		Potri.003G067600	2778	925	Plaza
		ATR0743G022	2496	831	Plaza
		ATR0824G023	2739	912	Plaza	4
		ATR0605G039	2715	904	Plaza
	Amborella trichopoda	ATR0605G100	2721	906	Plaza
		LOC_Os03g49260	2592	863	Plaza
		LOC_Os04g37430	2394	797	Plaza
		LOC_Os02g10120	2781	926	Plaza
		LOC_Os12g37260	2769	922	Plaza
	Oryza sativa ssp. japonica	LOC_Os08g39840	2775	924	Plaza
		LOC_Os05g23880	2544	847	Plaza	11
		LOC_Os03g49380	2634	877	Plaza
		LOC_Os08g39850	2826	941	Plaza
		LOC_Os03g52860	2613	870	Plaza
		LOC_Os11g36719	2607	868	Plaza
		LOC_Os03g08220	2757	918	Plaza
		Ma02_g07800	2562	853	Plaza
		Ma01_g18060	2586	861	Plaza
		Ma06_g26890	2622	873	Plaza
		Ma06_g26850	2622	873	Plaza
		Ma03_g07770	2745	914	Plaza
	Musa acuminata	Ma01_g18040	2544	847	Plaza
		Ma10_g17560	2760	919	Plaza
		Ma09_g12090	2712	903	Plaza	17
		Ma06_g30170	2739	912	Plaza
		Ma09_g15420	2733	910	Plaza
		Ma03_g11520	2724	907	Plaza
		Ma01_g16400	2619	872	Plaza
		Ma09_g19130	2856	951	Plaza
		Ma01_g18020	2544	847	Plaza
		Ma08_g23400	2736	911	Plaza
		Ma06_g26840	2616	871	Softberry
		Ma06_g26870	2736	911	Softberry
		Sobic.003G385500	2607	868	Plaza
		Sobic.007G210400	2598	865	Plaza
		Sobic.001G125900	2601	866	Plaza
		Sobic.004G078600	2754	917	Plaza
		Sobic.001G125800	2667	888	Plaza
		Sobic.006G248300	2724	907	Plaza	11
	Sorghum bicolor	Sobic.001G125700	2487	828	Plaza
		Sobic.003G385900	2622	873	Plaza
		Sobic.008G191000	2574	857	Plaza
		Sobic.006G095600	2775	924	Plaza
		Sobic.001G483400	2775	924	Plaza
		Cucsa.185530	2646	881	Plaza
		Cucsa.065250	2469	822	Plaza
		Cucsa.360190	2724	907	Plaza
		Cucsa.153620	2493	830	Plaza
		Cucsa.065240	2562	853	Plaza
		Cucsa.065260	2709	902	Plaza
		Cucsa.091390	2565	854	Plaza	17
	Cucumis sativus	Cucsa.153660	2493	830	Plaza
		Cucsa.153610	2496	831	Plaza
		Cucsa.153630	2703	900	Plaza
		Cucsa.153650	2457	818	Plaza
		Cucsa.091290	2673	890	Plaza
		Cucsa.091360	2583	860	Plaza
		Cucsa.153640	2442	813	Softberry
		Cucsa.091350	2637	878	Plaza
		Cucsa.075520	2787	928	Plaza
		Cucsa.091380	2595	864	Plaza
		CAN.G1034.37	2370	789	Softberry
		CAN.G1034.33	2580	859	Plaza
		CAN.G1152.14	2586	861	Plaza
		CAN.G907.17	2661	886	Plaza	10
		CAN.G466.4	2580	859	Plaza
	Capsicum annuum	CAN.G1931.1	2748	915	Plaza
		CAN.G862.55	2730	909	Plaza
		CAN.G649.19	2697	897	Plaza
		CAN.G1034.38	2589	862	Plaza
		CAN.G532.31 (artigo)	2463	820	Softberry
	Utricularia gibba	UGI.Scf00006.1017	2769	892	Plaza	2
		UGI.Scf00225.11947	2724	907	Plaza
		DCAR_029405	2514	837	Plaza
		DCAR_029403	2511	836	Plaza
		DCAR_007013	2874	957	Plaza
		DCAR_007649	2574	857	Plaza
		DCAR_001406	2661	886	Plaza
	Daucus carota	DCAR_024393	2706	901	Plaza
		DCAR_002390	2616	871	Plaza	13
		DCAR_004813	2535	844	Plaza
		DCAR_027194	2742	913	Plaza
		DCAR_022174	2562	853	Plaza
		DCAR_016115	2742	913	Plaza
		DCAR_024394	2721	906	Plaza
		DCAR_026417	2724	907	Plaza
		PAB00043353	2571	856	Plaza
		PAB00025444	2751	916	Plaza
		PAB00015721	2373	790	Softberry
	Picea abies	PAB00007111	2397	798	Plaza
		PAB00009052	2613	870	Plaza	8
		PAB00029662	2778	925	Plaza
		PAB00038246	2793	930	Plaza
		PAB00025825	2715	904	Plaza
		Mapoly0063s0050	2907	968	Plaza
		Mapoly0026s0148	2877	958	Plaza
		Mapoly0055s0019	2922	973	Plaza
		Mapoly0420s0001	2874	957	Plaza
		Mapoly0001s0529	2838	945	Plaza
		Mapoly0079s0056	2682	893	Plaza
		Mapoly0063s0014	2868	955	Plaza	16
	Marchantia polymorpha	Mapoly0006s0130	2868	955	Plaza
		Mapoly0028s0085	2868	955	Plaza
		Mapoly0083s0028	2868	955	Plaza
		Mapoly0064s0034	2679	892	Plaza
		Mapoly0106s0031	2862	953	Plaza
		Mapoly0026s0145	2754	917	Plaza
		Mapoly0191s0014	2958	985	Plaza
		Mapoly0191s0015	2907	968	Plaza
		Mapoly0023s0182	2823	940	Plaza
	Chlamydomonas reinhardtii	Cre12.g512300	2967	988	Softberry	1
		THA.LOC104808057	2775	924	Plaza
		THA.LOC104812216	2700	899	Plaza
		THA.LOC104820855	2586	861	Plaza
	Tarenaya hassleriana	THA.LOC104807899	2667	888	Plaza	8
		THA.LOC104808056	2724	913	Plaza
		THA.LOC104823730	2580	859	Plaza
		THA.LOC104814043	2658	885	Plaza
		THA.LOC104806939	2652	883	Plaza
